# Supplementary material for: Saliva microRNA Profile in Children with and without Severe SARS-CoV-2 Infection
Source: Int J Mol Sci. 2023 May 3;24(9):8175. doi: 10.3390/ijms24098175 (PMC10179619; doi:10.3390/ijms24098175)
Supplement: Supplementary file 1 [file ijms-24-08175-s001.zip]

Archive with 2 entries (2 files):
- Supplemental Table S1 Differentially expressed miRNAs.pdf
- Supplemental Table S2- Gene ontology pathways.pdf
